# Supplementary material for: Reference gene selection for quantitative gene expression analysis in black soldier fly (Hermetia illucens)
Source: PLoS One. 2019 Aug 16;14(8):e0221420. doi: 10.1371/journal.pone.0221420 (PMC6697329; doi:10.1371/journal.pone.0221420)
Supplement: S1 Table — (XLSX) [file pone.0221420.s001.xlsx]

## Sheet: Fig. 1
	Treatment	ATP6V1A	RPL8	EF1	Tubulin	TBP	GADPH	Actin	RP49
	Developmental stages	32.446	27.1877	30.8975	27.721	34.549	27.3043	27.0749	24.1533
		30.8238	25.9484	27.7153	25.2302	33.429	25.8768	26.4619	23.7093
		30.5569	25.8237	26.8072	24.9298	33.1517	25.6308	26.1901	23.6591
		29.5445	25.4679	26.1063	24.489	32.233	25.6131	25.9778	23.4423
		29.4911	24.8718	25.9547	24.3022	31.653	24.7069	25.9534	22.5631
		29.265	23.4725	25.8913	23.1018	31.2134	24.5671	24.062	21.8996
		26.0892	22.8407	23.109	23.0885	30.7101	22.7633	23.1718	21.6525
		25.8646	22.5657	22.9613	22.4046	30.1538	22.3158	22.7337	21.6506
		25.3012	22.0979	22.2311	22.0439	29.5191	22.2208	22.2844	21.2752
		25.28	21.8739	22.1398	21.9599	29.4773	22.1119	22.2224	21.1783
		25.2607	21.8153	21.7946	21.9184	29.3296	21.8643	22.1874	20.8881
		25.2569	21.7324	21.64	21.9001	29.1535	21.3571	22.1742	20.6688
		24.9986	21.507	21.3799	21.8667	28.9041	21.3143	21.4925	20.544
		24.9336	21.3584	21.3651	21.6642	27.3741	20.7273	21.4788	20.267
		24.8263	21.2838	20.8057	20.537	26.9672	20.5927	21.3841	20.1353
		24.8004	21.2717	20.803	20.3091	26.7293	20.557	21.2496	20.04
		24.7163	20.8007	20.4905	20.3067	26.6574	20.5303	21.0669	19.889
		24.5386	20.7145	20.2833	19.9789	26.2364	20.3158	20.7224	19.8819
		23.6651	20.2014	20.1041	19.7987	26.1984	20.1191	19.9566	19.2727
		23.3915	19.6864	20.0077	19.6742	26.1338	19.9212	19.4142	19.1526
		23.0054	19.3626	19.5202	19.3574	25.5101	19.8684	19.0686	18.4927
	Tissues	33.4061	36.1453	33.3664	31.4884	36.6033	30.8157	33.204	31.5994
		32.4259	27.145	27.7049	28.7921	35.5607	29.1517	27.5312	26.5285
		32.1582	26.971	26.6695	28.1943	34.7701	28.8365	26.856	26.3546
		31.4596	25.7327	25.3913	26.4248	34.2892	26.133	26.3774	26.2975
		29.5942	25.5736	25.111	26.0474	34.1364	25.9158	26.1366	26.1477
		28.792	25.2653	24.9068	25.8188	33.5026	25.7386	25.8958	26.0665
		28.246	24.9569	24.7026	25.2128	32.2722	25.3442	24.137	24.0937
		27.6999	24.6477	24.434	24.6366	32.0134	24.2317	24.0281	24.0418
		27.4604	24.2792	23.7879	23.2362	30.9161	23.3429	23.621	23.1552
		27.1717	22.1053	23.2969	22.1687	30.4141	21.494	23.4487	21.8092
		26.497	21.2018	22.0275	21.8422	30.4023	20.9478	22.1621	20.7725
		26.3435	21.0372	21.1734	21.2141	29.4655	20.123	22.1119	20.7085
		25.463	20.8269	21.1069	21.0119	29.1668	19.983	22.0061	20.6882
		25.202	20.4707	21.0096	20.5867	28.5715	19.1703	21.0189	19.748
		22.9385	20.403	20.5173	19.9694	27.9078	18.9518	20.1984	19.7298
	Sexes	23.401	20.5249	21.0739	20.3269	27.171	18.5357	20.6916	20.3917
		23.3122	20.4725	20.4818	20.3253	27.03	18.3682	20.6296	20.2962
		23.2171	20.2599	20.3758	20.3136	26.712	18.1313	20.447	20.2922
		23.2004	20.1959	20.2676	20.2396	26.5433	18.0575	20.4249	19.8618
		23.0882	20.1231	19.4886	20.1339	26.1999	17.7705	20.3008	19.8377
		23.0739	20.0727	19.2293	20.0686	26.1876	17.5726	19.8397	19.7329
		23.0101	20.0071	19.1207	20.057	26.1528	17.5263	19.7273	19.7109
		22.6064	19.637	19.1037	19.9647	25.9317	16.9626	19.6913	19.4484
	Food	31.7488	32.1821	29.8678	26.3915	36.9495	29.1083	30.0762	28.4297
		28.8269	27.9886	26.4403	24.2492	33.6946	26.1896	26.0972	25.5802
		28.4487	25.791	24.6085	23.928	32.6038	25.2524	23.9246	24.0709
		26.748	23.0341	24.37	22.439	32.2578	25.0293	23.371	22.4227
		26.5999	22.0111	22.5986	21.4437	30.2032	23.1185	22.1343	21.6891
		26.064	21.9746	21.3938	21.435	30.1093	22.8888	22.0182	21.4532
		25.7507	21.9403	21.383	20.6909	29.6762	22.8876	21.9451	21.261
		25.6661	21.6746	21.3491	20.4873	29.3087	22.5365	21.3551	21.2451
		25.5853	21.4985	20.6499	20.3948	28.8455	22.369	21.082	20.9977
	Heavy metal	28.4487	24.1693	24.6085	24.2492	32.7634	25.0293	23.4772	23.2462
		26.1666	23.0341	23.5493	21.8925	32.6038	24.4241	23.371	22.4227
		26.064	22.5064	22.5986	21.435	30.6338	23.2973	22.6097	22.0265
		25.6661	22.2396	22.3512	20.9307	30.4709	23.2571	22.4929	21.6891
		25.6599	22.0111	22.0332	20.4842	30.3941	22.8876	22.1507	21.6121
		25.244	21.9746	21.9174	20.3948	30.3407	22.8076	22.0182	21.3125
		25.1152	21.6297	21.5196	20.2478	30.2785	22.5891	21.9757	21.2451
		25.0636	21.6147	21.3938	20.2453	30.2032	22.5365	21.9451	21.2363
		24.7521	21.5815	21.1763	20.1434	30.1093	22.2623	21.8576	21.1722
	Antibiotic	28.2336	24.7661	24.538	23.5385	32.3078	25.7961	24.4862	24.5676
		27.3475	24.1492	23.5899	22.5246	31.3693	25.3437	23.5004	23.6809
		27.1182	23.2017	23.0102	21.5789	31.0921	23.946	23.4965	22.7718
		26.3571	22.6918	21.7969	21.5457	31.0214	23.7291	23.4386	22.752
		26.1401	22.5449	21.7112	21.4378	30.8918	23.5491	23.1138	22.7008
		25.7224	21.8264	21.4779	21.2448	30.7124	23.38	23.0779	22.6864
		25.5699	21.7408	20.9972	21.0453	30.5002	22.2674	22.6709	22.3978
		25.3864	21.7132	20.4786	20.299	30.293	21.6237	22.5746	22.098
		25.0455	21.7036	20.398	17.4204	28.2759	20.776	21.9591	20.6783
