# Supplementary material for: Reference gene selection for quantitative gene expression analysis in black soldier fly (Hermetia illucens)
Source: PLoS One. 2019 Aug 16;14(8):e0221420. doi: 10.1371/journal.pone.0221420 (PMC6697329; doi:10.1371/journal.pone.0221420)
Supplement: S2 Table — (XLSX) [file pone.0221420.s002.xlsx]

## Sheet: Fig. 2
	Treatment	Actin	ATP6V1A	EF1	GAPDH	RP49	RPL8	TBP	Tubulin
	Developmental stages	1.97	3.98	5.32	2.83	4.3	3.22	7.44	2.78
	Tissues	2.63	6.26	1.68	5.89	3.66	5.73	4.3	2.3
	Sexes	5.73	2.91	8	7	2.83	1.86	5.23	1.32
	Food	2.51	1.73	5.38	2.91	7.44	6.96	3.6	2.66
	Heavy metal	2.63	6.44	5.24	2	2.78	2.59	3.31	8
	Antibiotic	3.5	1.86	3.25	8	4.82	2.11	2.91	6.74
	Biotic conditions	1.32	6.74	2.99	5.62	3.83	3.46	7.74	2.21
	Abiotic conditions	1.86	2.63	4.28	6.74	2.94	6.16	1.86	7.11
