# Supplementary material for: Reference gene selection for quantitative gene expression analysis in black soldier fly (Hermetia illucens)
Source: PLoS One. 2019 Aug 16;14(8):e0221420. doi: 10.1371/journal.pone.0221420 (PMC6697329; doi:10.1371/journal.pone.0221420)
Supplement: S3 Table — (XLSX) [file pone.0221420.s003.xlsx]

## Sheet: Fig. 3
	Treatment	V2/3	V3/4	V4/5	V5/6	V6/7	V7/8
	Development stages	0.135276	0.117766	0.132622	0.112286	0.116415	0.114531
	Tissues	0.235827	0.182388	0.198012	0.158568	0.139797	0.170287
	Sexes	0.0447817	0.0362047	0.0359008	0.0284997	0.0306986	0.0511293
	Food	0.137001	0.127357	0.101553	0.120346	0.101215	0.161981
	Heavy metal	0.0721684	0.0579037	0.0667991	0.0541199	0.0568201	0.0597054
	Antibiotic	0.116462	0.139413	0.108368	0.102824	0.106736	0.188977
