# Supplementary material for: Reference gene selection for quantitative gene expression analysis in black soldier fly (Hermetia illucens)
Source: PLoS One. 2019 Aug 16;14(8):e0221420. doi: 10.1371/journal.pone.0221420 (PMC6697329; doi:10.1371/journal.pone.0221420)
Supplement: S4 Table — (XLSX) [file pone.0221420.s004.xlsx]

## Sheet: Fig. 4
	Concentration	NF1			NF(1-2)			NF8
	HM0	0.270771	0.284815	0.528837	0.144652	0.251785	0.432071	0.601699	0.492892	0.429573
	HM50	0.289733	0.386178	0.377555	0.35757	0.380762	0.315095	0.210024	0.396974	0.414415
	HM100	0.933067	1.1875	0.902514	0.762938	1.3807	0.949317	0.869729	1.50292	0.765034
